# Supplementary material for: Protic Processes in an Extended Pyrazinacene: The Case of Dihydrotetradecaazaheptacene
Source: Molecules. 2024 May 20;29(10):2407. doi: 10.3390/molecules29102407 (PMC11124472; doi:10.3390/molecules29102407)
Supplement: Supplementary file 1 [file molecules-29-02407-s001.zip]

Archive with 2 entries (2 files):
- molecules-2996207-supplementary.pdf
- Opt_N14_Molecules.mol
